# Supplementary material for: Assessing the reliability and degradation of 10–35 years field-aged PV modules
Source: PLoS One. 2022 Jan 19;17(1):e0261066. doi: 10.1371/journal.pone.0261066 (PMC8769327; doi:10.1371/journal.pone.0261066)
Supplement: S1 Data — (XLSX) [file pone.0261066.s001.xlsx]

## Sheet: Data
	Raw Data for Figure 01 & 02 of the manuscript
	Defect Type	S. No.	Defect Name	A	B	C	D
	Back sheet Defects	1	Minor discoloration	1	3	3	3
		2	Wavy(delamination)	0	3	0	3
		3	Dented	1	0	1	1
		4	Small, localized	1	3	0	1
		5	Extensive	0	0	0	2
		6	Burn marks	0	0	0	1
		7	Cracks/scratches	1	0	0	2
	Wires Defects	8	Pliable but degraded	0	2	0	3
		9	Corroded	0	3	0	3
	Frame Defects	10	Damaged	1	1	0	0
		11	Frame adhesive degraded	1	3	0	1
	Front Glass	12	lightly soiled	1	3	3	3
	Discoloration	13	Light discoloration	0	0	0	2
		14	Dark discoloration	0	3	0	1
	Junction Box	15	junction box unsound structure	1	0	0	0
		16	junction box weathered	0	3	0	3
		17	junction box cracked	0	0	1	0
		18	junction box warped	1	1	0	0
		19	junction box lid loose	0	1	0	0
		20	junction lid fell off	1	1	0	0
		21	junction box adhesive loose	0	3	0	0
		22	junction adhesive embrittled	0	3	0	0

## Sheet: Percentages -Individual
	Analyzed Data for Figure 01
	Percentages
	Defect Name	A	B	C	D
	Back Sheet Defects	45	25	50	45
	Wires Defects	-	14	-	21
	Frame Defects	22	11	-	4
	Front Glass Soiling	11	8	37	10
	Discoloration	-	8	0	10
	Junction Box Defects	22	34	13	10

## Sheet: Overall Percentage
	Analyzed Data for Figure 02
	Defect \ Module Type	A	B	D	Percentage
	Back Sheet Defects	4	9	13	35
	Wires Defects	0	5	6	15
	Frame Defects	2	4	1	10
	Front Glass Soiling	1	3	3	9
	Discoloration	0	3	3	8
	Junction Box Defects	2	12	3	23
