# Supplementary material for: Assessing the reliability and degradation of 10–35 years field-aged PV modules
Source: PLoS One. 2022 Jan 19;17(1):e0261066. doi: 10.1371/journal.pone.0261066 (PMC8769327; doi:10.1371/journal.pone.0261066)
Supplement: S2 Data — (XLSX) [file pone.0261066.s002.xlsx]

## Sheet: Data
	Raw Data for Figure 07 & Table III
	Parameters	B			C
		Initial data	Current Data	Difference	Initial data	Current Data	Difference
	Vmax(V)	20	19.574	0.426	17.44	16.429	1.011
	Imax(A)	2.86	2.085	0.775	5.74	4.736	1.004
	Voc(V)	25	21.76	3.24	21.4	19.573	1.827
	Isc(A)	3.06	2.259	0.801	5.94	5.192	0.748
	Pmax(W)	57.2	40.794	16.406	100	77.79	22.21
	Efficiency (%)	10.42	7.43	2.99	18.16	14.11	4.05
	FF (%)	74.8	72.74	2.06	78.75	76.54	2.21

## Sheet: Analysis
	Analyzed Data for Figure 07						Analyzed Data for Table III
	Percentage Difference						Percentage Degradation Per year
	Parameters	Type B	Type C				Parameters	Type B	Type C
	Vmax (V)	2.13	5.79702				Vmax (V)	0.071	0.579702
	Imax (A)	27.0979	17.4913				Imax (A)	0.903263	1.74913
	Voc (V)	12.96	8.53738				Voc (V)	0.432	0.853738
	Isc (A)	26.1765	12.5926				Isc (A)	0.872549	1.25926
	Pmax (W)	28.6818	22.21				Pmax (W)	0.956061	2.221
	Eff. (%)	28.6948	22.3018				Eff. (%)	0.956494	2.23018
	FF (%)	2.75401	2.80635				FF (%)	0.0918004	0.280635
